# Supplementary material for: An Evaluation of Ethograms Measuring Distinct Features of Enrichment Use by Captive Chimpanzees (Pan troglodytes)
Source: Animals (Basel). 2022 Aug 10;12(16):2029. doi: 10.3390/ani12162029 (PMC9404423; doi:10.3390/ani12162029)
Supplement: Supplementary file 1 [file animals-12-02029-s001.zip]

Archive with 1 entries (1 files):
- animals-1783401-supplementary.pdf
